# Supplementary material for: Insight into the Potential of Somatostatin Vaccination with Goats as a Model: From a Perspective of the Gastrointestinal Microbiota
Source: Animals (Basel). 2025 Mar 4;15(5):728. doi: 10.3390/ani15050728 (PMC11899232; doi:10.3390/ani15050728)
Supplement: Supplementary file 1 [file animals-15-00728-s001.zip]

Archive with 1 entries (1 files):
- animals-3396125-supplementary.pdf
